# Supplementary material for: Long-Term Mosquito culture with SkitoSnack, an artificial blood meal replacement
Source: PLoS Negl Trop Dis. 2020 Sep 17;14(9):e0008591. doi: 10.1371/journal.pntd.0008591 (PMC7523998; doi:10.1371/journal.pntd.0008591)
Supplement: S1 File — (XLSX) [file pntd.0008591.s001.xlsx]

## Sheet:  Raw data figure 1
30th Generation Feeding Experiment
Engorgement Rate							30th Gen UGALS		Females			30th Gen UGALS		Females				Body weight and wing length data
SS Raised/SS Fed							2019-06-06					SKitoSnack			Bovine Blood			Ae.aegypti,Male mosquitoes						Ae.aegypti Male mosquitoes
Replictae	# Engorge	#Unengoreg	Total	% Engorgement			SKitoSnack		Bovine Blood			Replicate	Wing length mm		Replicate	Wing Length mm		Skitosnack raised			Bovine blood raised			Skito snack raised			Bovine blood raised
R-1	14	10	24	58.3333			Replicate	Weight (mg)	Replicate	Weight (mg)		R-1	3.3		R-1	3.1		Replicate	Weight in mg		Replication	Weight in mg		Replication	wing length mm		Replication	wing length mm
R-2	19	3	22	86.3636			R-1	2.5	R-1	2.7		R-2	3.3		R-2	3.4		SS R1	1.1		BB R1	1.1		SS R1	2.6		BB R1	2.5
R-3	16	10	26	61.5385			R-2	2.5	R-2	3.1		R-3	3.3		R-3	3.1		SS R1	1		BB R1	1.1		SS R1	2.6		BB R1	2.5
R-4	16	7	23	69.5652			R-3	2.4	R-3	2.4		R-4	3.2		R-4	3.5		SS R1	0.8		BB R1	0.8		SS R1	2.6		BB R1	2.5
R-5	21	1	22	95.4545			R-4	2.3	R-4	2.4		R-5	3.4		R-5	3		SS R1	1.4		BB R1	1		SS R1	2.6		BB R1	2.5
Average				74.251			R-5	2.8	R-5	2		R-6	3.5		R-6	3.5		SS R1	1		BB R1	0.9		SS R1	2.6		BB R1	2.5
St deviation				12.5334			R-6	2.8	R-6	3.5		R-7	3.5		R-7	3.5		SS R1	1.3		BB R1	0.8		SS R1	2.7		BB R1	2.5
St Error				5.6051			R-7	2.6	R-7	2.7		R-8	3.5		R-8	3.6		SS R1	1.2		BB R1	1		SS R1	2.7		BB R1	2.5
							R-8	3.1	R-8	3		R-9	3.4		R-9	3.6		SS R1	0.9		BB R1	0.9		SS R1	2.7		BB R1	2.6
SS Raised/BB Fed							R-9	2.3	R-9	2.6		R-10	3.5		R-10	3.4		SS R1	0.7		BB R1	1.2		SS R1	2.7		BB R1	2.6
Replictae	# Engorge	#Unengoreg	Total	% Engorgement			R-10	3.2	R-10	2.5		R-11	3.5		R-11	3.5		SS R1	1.3		BB R1	1.1		SS R1	2.7		BB R1	2.6
R-1	4	17	21	19.0476			R-11	2.1	R-11	2.5		R-12	3.3		R-12	3.3		SS R1	1		BB R1	1		SS R1	2.7		BB R1	2.6
R-2	18	2	20	90			R-12	2.2	R-12	2.5		R-13	3.4		R-13	3.6		SS R1	0.9		BB R1	0.9		SS R1	2.7		BB R1	2.6
R-3	16	8	24	66.6667			R-13	2.5	R-13	3		R-14	3.4		R-14	3.4		SS R1	1.2		BB R1	0.9		SS R1	2.5		BB R1	2.6
R-4	18	6	24	75			R-14	2.4	R-14	2.8		R-15	3.3		R-15	3.6		SS R1	1.2		BB R1	0.9		SS R1	2.5		BB R1	2.6
R-5	21	2	23	91.3043			R-15	3.1	R-15	2.5		R-16	3.4		R-16	3.5		SS R1	1		BB R1	0.9		SS R1	2.5		BB R1	2.6
Average				68.4037			R-16	3.3	R-16	2.9		R-17	3.3		R-17	3.3		SS R1	1.4		BB R1	1		SS R1	2.5		BB R1	2.7
St deviation				30.6477			R-17	2.7	R-17	2.9		R-18	3.4		R-18	3.2		SS R1	1.5		BB R1	1.2		SS R1	2.5		BB R1	2.7
St Error				13.7061			R-18	2.4	R-18	2.2		R-19	3.4		R-19	3.2		SS R1	1		BB R1	1		SS R1	2.5		BB R1	2.7
							R-19	2.3	R-19	3.2		R-20	3.5		R-20	3.5		SS R1	1		BB R1	0.9		SS R1	2.4		BB R1	2.7
							R-20	2.2	R-20	2.9		R-1	3.5		R-1	3.3		SS R1	1		BB R1	1		SS R1	2.4		BB R1	2.7
Egg Number							R-1	3	R-1	3		R-2	3.4		R-2	3.3		SS R2	0.9		BB R2	1		SS R2	2.6		BB R2	2.7
							R-2	2.5	R-2	2.9		R-3	3.2		R-3	3.2		SS R2	1.2		BB R2	0.9		SS R2	2.6		BB R2	2.7
	#Egg						R-3	2.6	R-3	3.1		R-4	3.5		R-4	3.5		SS R2	1		BB R2	1.3		SS R2	2.6		BB R2	2.7
	SS Raised/SS Fed	SS Raised/BB Fed					R-4	2.5	R-4	3.2		R-5	3		R-5	3.4		SS R2	1.2		BB R2	0.9		SS R2	2.6		BB R2	2.7
Replictae							R-5	2.6	R-5	3.2		R-6	3.3		R-6	3.4		SS R2	1.2		BB R2	1		SS R2	2.6		BB R2	2.7
R-1	83	75					R-6	2.4	R-6	2.5		R-7	3.5		R-7	3.5		SS R2	1		BB R2	1		SS R2	2.6		BB R2	2.7
R-2	100	26					R-7	2.4	R-7	2.5		R-8	3.2		R-8	3.5		SS R2	0.9		BB R2	0.9		SS R2	2.6		BB R2	2.7
R-3	94	99					R-8	3.1	R-8	3		R-9	3.2		R-9	3.3		SS R2	0.8		BB R2	1.3		SS R2	2.6		BB R2	2.6
R-4	111	117					R-9	2.3	R-9	2.6		R-10	3.4		R-10	3.4		SS R2	0.9		BB R2	1		SS R2	2.6		BB R2	2.6
R-5	92	96					R-10	2.7	R-10	2.9		R-11	3.1		R-11	3.5		SS R2	0.9		BB R2	1		SS R2	2.6		BB R2	2.6
R-6	99	130					R-11	2.4	R-11	2.8		R-12	3.3		R-12	3.2		SS R2	1.3		BB R2	0.8		SS R2	2.6		BB R2	2.6
R-7	118	95					R-12	2.4	R-12	3.2		R-13	3.4		R-13	3.3		SS R2	0.9		BB R2	0.9		SS R2	2.5		BB R2	2.6
R-8	87	74					R-13	2.9	R-13	2.9		R-14	3.1		R-14	3.4		SS R2	1		BB R2	0.9		SS R2	2.5		BB R2	2.6
R-10	100	102					R-14	2.2	R-14	2.2		R-15	3.2		R-15	3.4		SS R2	1.1		BB R2	0.9		SS R2	2.7		BB R2	2.6
R-11	85	125					R-15	2.8	R-15	2.9		R-16	3		R-16	3.4		SS R2	1.1		BB R2	1.1		SS R2	2.7		BB R2	2.6
R-12	93	82					R-16	2.4	R-16	3		R-17	3.5		R-17	3.3		SS R2	1		BB R2	1		SS R2	2.7		BB R2	2.5
R-13	91	110					R-17	2.8	R-17	2.5		R-18	3.5		R-18	3.3		SS R2	0.9		BB R2	0.9		SS R2	2.7		BB R2	2.5
R-14	90	121					R-18	2.5	R-18	2.3		R-19	3.1		R-19	3.4		SS R2	1.2		BB R2	0.8		SS R2	2.7		BB R2	2.5
R-15	110	47					R-19	2.2	R-19	3		R-20	3.4		R-20	3.5		SS R2	0.9		BB R2	0.9		SS R2	2.7		BB R2	2.5
R-16	120	140					R-20	2.6	R-20	3		R-1	3.4		R-1	3.2		SS R2	0.9		BB R2	1		SS R2	2.7		BB R2	2.8
R-17	104	114					R-1	2	R-1	2.6		R-2	3.4		R-2	3.4		SS 3	1.3		BB R3	1.3		SS R3	2.5		BB R3	2.6
R-18	77	103					R-2	2.5	R-2	2.3		R-3	3.5		R-3	3.2		SS 3	1.2		BB R3	1.2		SS R3	2.5		BB R3	2.6
R-19	96	38					R-3	2.4	R-3	3.2		R-4	3.3		R-4	3.1		SS 3	0.9		BB R3	1.1		SS R3	2.5		BB R3	2.6
R-20	108	120					R-4	2.6	R-4	2.7		R-5	3.5		R-5	3.3		SS 3	0.9		BB R3	1.2		SS R3	2.5		BB R3	2.6
R-21	99	101					R-5	2.1	R-5	2.4		R-6	3.3		R-6	3.2		SS 3	1.2		BB R3	0.9		SS R3	2.7		BB R3	2.6
R-22	79	119					R-6	2.6	R-6	2.4		R-7	3.4		R-7	3		SS 3	1		BB R3	1.2		SS R3	2.7		BB R3	2.7
R-23	88	87					R-7	2.4	R-7	2.3		R-8	3.5		R-8	3.3		SS 3	1.1		BB R3	1.4		SS R3	2.7		BB R3	2.7
R-24	112	118					R-8	2.4	R-8	2.8		R-9	3.4		R-9	3.3		SS 3	0.8		BB R3	1.1		SS R3	2.7		BB R3	2.7
							R-9	2.5	R-9	2.2		R-10	3.2		R-10	3.3		SS 3	1.3		BB R3	0.8		SS R3	2.7		BB R3	2.7
Average	97.2174	97.3478					R-10	2	R-10	2.5		R-11	3.1		R-11	3.4		SS 3	0.9		BB R3	0.9		SS R3	2.7		BB R3	2.7
St deviation	11.9391	29.4288					R-11	2.3	R-11	2.4		R-12	3.1		R-12	3.3		SS 3	1.1		BB R3	0.9		SS R3	2.6		BB R3	2.7
	2.43705	4.79583					R-12	2.4	R-12	2.5		R-13	3.3		R-13	3.2		SS 3	1.1		BB R3	1.1		SS R3	2.6		BB R3	2.7
							R-13	2.5	R-13	2.1		R-14	3.2		R-14	3.4		SS 3	1		BB R3	0.8		SS R3	2.6		BB R3	2.7
Hatch Rate							R-14	2.6	R-14	2.2		R-15	3.1		R-15	3.3		SS 3	1.1		BB R3	1.3		SS R3	2.6		BB R3	2.7
SS Raised/BB Fed							R-15	2.5	R-15	2		R-16	3.5		R-16	3.1		SS 3	0.9		BB R3	1.2		SS R3	2.6		BB R3	2.7
Replictae	# Egg	#Larvae	Hatch Rates				R-16	2.4	R-16	2.8		R-17	3.2		R-17	3.2		SS 3	1		BB R3	1.1		SS R3	2.6		BB R3	2.5
R-1	100	91	91				R-17	2.1	R-17	2		R-18	3.1		R-18	3.4		SS 3	1.1		BB R3	0.9		SS R3	2.6		BB R3	2.5
R-2	100	98	98				R-18	2.2	R-18	2.6		R-19	3.2		R-19	3.5		SS 3	1.1		BB R3	0.8		SS R3	2.4		BB R3	2.5
R-3	100	89	89				R-19	2.3	R-19	2.1		R-20	3.2		R-20	3		SS 3	0.8		BB R3	0.9		SS R3	2.4		BB R3	2.5
R-4	100	98	98				R-20	2	R-20	2.3		R-1	3.2		R-1	3.2		SS 3	1		BB R3	1		SS R3	2.4		BB R3	2.5
							R-1	2.9	R-1	1.9		R-2	3.4		R-2	3.2		SS R4	1.1					SS R4	2.7
Average			94				R-2	2.9	R-2	2.4		R-3	3.2		R-3	3.3		SS R4	1		Average	1.00333		SS R4	2.7		Average	2.61333
St deviation			4.69042				R-3	2.1	R-3	2.6		R-4	3.2		R-4	3.3		SS R4	0.9					SS R4	2.7
St Error			2.34521				R-4	2.4	R-4	3		R-5	3.3		R-5	3.1		SS R4	1.1					SS R4	2.7
							R-5	2.3	R-5	2.7		R-6	3		R-6	3.3		SS R4	0.9					SS R4	2.7
SS Raised/SS Fed							R-6	3.6	R-6	2		R-7	3.1		R-7	3.1		SS R4	0.9					SS R4	2.7
Replictae	# Egg	#Larvae	Hatch Rates				R-7	2.9	R-7	3		R-8	3.3		R-8	3.3		SS R4	1					SS R4	2.7
R-1	100	83	83				R-8	3	R-8	2.3		R-9	3.1		R-9	3.4		SS R4	1					SS R4	2.7
R-2	100	51	51				R-9	2.5	R-9	2.2		R-10	3.2		R-10	3.3		SS R4	1					SS R4	2.7
R-3	100	60	60				R-10	2.8	R-10	2.4		R-11	3.3		R-11	3.4		SS R4	0.9					SS R4	2.6
R-4	100	92	92				R-11	2.9	R-11	2.9		R-12	3.3		R-12	3.4		SS R4	1					SS R4	2.6
							R-12	2.2	R-12	2		R-13	3.3		R-13	3.4		SS R4	1					SS R4	2.6
Average			71.5				R-13	3	R-13	2.9		R-14	3.4		R-14	3		SS R4	1.1					SS R4	2.6
St deviation			19.192				R-14	2.5	R-14	3.2		R-15	3.3		R-15	3.2		SS R4	1.2					SS R4	2.6
St Error			9.59601				R-15	2.2	R-15	2.6		R-16	3.4		R-16	3.3		SS R4	1.1					SS R4	2.6
							R-16	2.4	R-16	2.3		R-17	3.5		R-17	3.4		SS R4	0.9					SS R4	2.6
							R-17	2.5	R-17	2.7		R-18	3.4		R-18	3.1		SS R4	0.8					SS R4	2.5
							R-18	1.9	R-18	2.6		R-19	3.3		R-19	3.1		SS R4	1.1					SS R4	2.5
							R-19	3.1	R-19	2.8		R-20	3.4		R-20	2		SS R4	1					SS R4	2.5
							R-20	2.8	R-20	2.6								SS R4	1.1					SS R4	2.5
												Average	3.31375		Average	3.3025
							Average	2.53375	Average	2.63125		St Deviation	0.142086		St Deviation	0.21107		Average	1.03875					Average	2.60375
							ST deviation	0.332594	ST deviation	0.362688		St Error	0.0158856		St Error	0.0235984
							ST Error	0.0371851	ST Error	0.0405498

## Sheet: Raw data Figure 1 (strains)
Liverpool
SkitoSnack Fed	Engorgement rate
Replicate	#Engorge	#unengorge	#Total	%Engorgement
SS R1	21	22	43	48.8372
SS R2	27	17	44	61.3636
SS R3	38	9	47	80.8511
SS R4	40	4	44	90.9091
Average				70.4903
St.deviation				18.9422
St.Error				9.47112
Bovine Blood Fed
Replicate	#Engorge	#unengorge	#Total	%Engorgement
BB R1	31	13	44	70.4545
BB R2	21	24	45	46.6667
BB R3	34	4	38	89.4737
BB R4	33	8	41	80.4878
Average				71.7707
St.deviation				18.4511
St.Error				9.22555
Egg Number
Skitosnack Fed			Blood Fed
Replicate	Egg Number		Replicate	Egg Number
SS R1	69		BB1	47
SS R2	90		BB2	64
SS R3	83		BB3	94
SS R4	52		BB4	92
SS R5	46		BB5	87
SS R6	23		BB6	85
SS R7	90		BB7	82
SS R8	61		BB8	111
SS R9	70		BB9	108
SS R10	32		BB10	50
SS R11	33		BB11	78
SS R12	72		BB12	104
SS R13	46		BB13	76
SS R14	80		BB14	89
SS R15	74		BB15	62
SS R16	90		BB16	92
SS R17	17		BB17	81
SS R18	105		BB18	73
SS R19	63		BB19	88
SS R20	57		BB20	78
SS R21	60		BB21	85
SS R22	68		BB22	95
SS R23	72		BB23	90
SS R24	115		Average	83.087
SS R25	35		St.deviation	16.2394
SS R26	96		St.Error	3.38616
SS R27	71
SS R28	73
Average	65.8214
St.deviation	24.2488
St.Error	4.58259
Hatch Rate
Skitosnack Fed
Replicate	Egg Number	Larvae Hatch	% hatch
SS R1	100	61	61
SS R2	100	78	78
SS R3	100	94	94
SS R4	100	90	90
Average			80.75
St deviation			14.8183
St Error			7.40917
Blood Fed
BB R1	100	68	68
BB R2	100	100	100
BB R3	100	96	96
BB R4	100	88	88
Average			88
St deviation			14.2361
St Error			7.11805
Rock Strain
Percent Engorgement
SkitoSnack Fed
Replicate	#Engorge	#unengorge	#Total	%Engorgement
SS R1	12	5	17	70.5882
SS R2	17	1	18	94.4444
SS R3	16	1	17	94.1176
SS R4	12	3	15	80
Average				84.7876
ST deviation				11.6168
ST Error				5.80838
Bovine Blood Fed
Replicate	#Engorge	#unengorge	#Total	%Engorgement
BB R1	15	6	21	71.4286
BB R2	21	5	26	80.7692
BB R3	12	3	15	80
BB R4	16	1	17	94.1176
Average				81.5789
ST deviation				9.37013
ST Error				4.68506
Egg Number
Skitosnack Fed			Blood Fed
Replicate	Egg Number		Replicate	Egg Number
SS R1	43		BB1	128
SS R2	64		BB2	15
SS R3	76		BB3	118
SS R4	86		BB4	112
SS R5	59		BB5	129
SS R6	63		BB6	37
SS R7	85		BB7	85
SS R8	56		BB8	81
SS R9	67		BB9	73
SS R10	42		BB10	125
SS R11	86		BB11	65
SS R12	52		BB12	97
SS R13	93		BB13	58
SS R14	99		BB14	128
SS R15	91		BB15	94
SS R16	51		BB16	91
SS R17	72		BB17	56
SS R18	115		BB18	38
SS R19	44		BB19	111
SS R20	92		BB20	75
SS R21	110		BB21	86
SS R22	87		BB22	134
SS R23	72		BB23	92
SS R24	112		BB24	44
SS R25	72		BB25	71
SS R26	58		BB26	112
SS R27	75		BB27	99
SS R28	72		BB28	128
SS R29	40		BB29	86
SS R30	121		BB30	70
SS R31	103		BB31	120
SS R32	104		BB32	29
Average	76.9375		BB33	33
St deviation	23.016		BB34	83
St Eror	4.0687		BB35	102
			Average	85.8571
			St deviation	33.7321
			St Eror	5.70176
Hatch Rate
Skitosnack Fed
Replicate	Egg Number	Larvae Hatch
SS R1	100	43
SS R2	100	84
SS R3	100	81
SS R4	100	73
Average		70.25
St deviation		18.7506
St. Error		9.37528
Blood Fed
Replicate	Egg Number	Larvae Hatch
BB R1	100	48
BB R2	100	79
BB R3	100	98
BB R4	100	88
Average		78.25
St deviation		21.6083
St. Error		10.8041
UGAL Strain
Engorgement Rate
BB Raised/SS Fed
Replictae	# Engorge	#Unengoreg	Total	% Engorgement
R-1	17	5	22	77.2727
R-2	21	5	26	80.7692
R-3	17	8	25	68
R-4	24	2	26	92.3077
R-5	12	7	19	63.1579
Average				76.3015
St deviation				10.047
St Error				4.49317
BB Raised/BB Fed
Replictae	# Engorge	#Unengoreg	Total	% Engorgement
R-1	13	9	22	59.0909
R-2	19	5	24	79.1667
R-3	16	9	25	64
R-4	18	2	20	90
R-5	16	5	21	76.1905
Average				73.6896
St deviation				14.1595
St Error				6.33232
Egg number
BB Raised/SS Fed	BB Raised/BB Fed
97	123
128	126
107	131
109	49
87	116
115	121
136	120
94	147
111	123
95	157
86	135
84	142
78	109
90	95
90	134
84	155
101	133
80	109
108	78
100	132
119	47
114	120
75
99.4783	118.273
16.2757	29.006
3.46998	6.18411
Hatch Rate
BB Raised/SS Fed
Replictae	# Egg	#Larvae	Hatch Rates
R-1	100	77	77
R-2	100	66	66
R-3	100	49	49
R-4	100	83	83
Average			68.75
St deviation			14.9304
St Error			7.4652
BB Raised/BB Fed
Replictae	# Egg	#Larvae	Hatch Rates
R-1	100	97	97
R-2	100	88	88
R-3	100	98	98
R-4	100	86	86
Average			92.25
St deviation			6.13052
St Error			3.06526

## Sheet: (F11) Raw data figure 2
Feeding SkitoSnack to 11th generation Albopictus
Percent Engorgement						Body weight of male mosquitoes				Body weight of female mosquitoes (mg)				Wing length of female mosquitoes				Wing length of male mosquitoes
SS Fed						11st generation Albopictus raised				11st generation Albopictus raised				11st generation Albopictus raised				11st generation Albopictus raised
Replicate	#Engorge	# Unengorge	#Total	% Engorgement
R-1	17	8	25	68		Replicate	SS Raised	BB raised		Replicate	SS raised	BB raised		Replicate	SS Raised	BB raised		Replicate	SS Raised	BB raised
R-2	18	8	26	69.2308		R-1	0.8	0.8		R-1	2.5	2		R-1	3.2	3.3		R-1	2.6	2.5
R-3	28	1	29	96.5517		R-2	1.1	1.1		R-2	2.1	1.7		R-2	3.5	3.3		R-2	2.7	2.1
R-4	17	7	24	70.8333		R-3	0.9	1.1		R-3	2.9	2.6		R-3	3.5	3.3		R-3	2.5	2.5
			Average	76.154		R-4	1	0.8		R-4	2.1	2.4		R-4	3.1	3.3		R-4	2.6	2.4
			St deviation	13.6479		R-5	0.8	0.9		R-5	2	2.3		R-5	3.4	3.1		R-5	2.3	2.4
			St Error	6.82395		R-6	0.9	0.8		R-6	2.1	2.4		R-6	3.5	3.2		R-6	2.6	2.3
Blood Fed						R-7	1	0.8		R-7	2.7	2.2		R-7	3.2	3.3		R-7	2.7	2.5
Replicate	#Engorge	# Unengorge	#Total	% Engorgement		R-8	0.7	0.8		R-8	2.5	2.7		R-8	3.4	3.1		R-8	2.4	2.2
R-1	21	3	24	87.5		R-9	0.9	0.8		R-9	2.3	2.3		R-9	3.5	3		R-9	2.5	2.6
R-2	19	17	36	52.7778		R-10	1	1		R-10	2.4	2		R-10	3.3	3.5		R-10	2.6	2.3
R-3	27	6	33	81.8182		R-11	0.9	1		R-11	2.7	2.4		R-11	3.5	3.3		R-11	2.8	2.2
R-4	13	8	21	61.9048		R-12	1	0.7		R-12	2.3	2.5		R-12	3.5	3.4		R-12	2.6	2.3
			Average	71.0002		R-13	1	0.9		R-13	2.3	2.5		R-13	3.4	3.4		R-13	2.4	2.3
			St deviation	16.3713		R-14	1	0.7		R-14	2.1	2.5		R-14	3.4	3.3		R-14	2.4	2.5
			St Error	8.18564		R-15	0.9	1		R-15	2.7	2.3		R-15	3.3	3.2		R-15	2.5	2.3
						R-16	0.9	1		R-16	2.4	2.5		R-16	2.9	3.1		R-16	2.3	2.2
Egg Number						R-17	0.9	1.1		R-17	2.3	2.5		R-17	3.2	3.3		R-17	2.6	2.4
SS Raised			BB Raised			R-18	0.9	0.8		R-18	2.6	2		R-18	3.2	3.3		R-18	2.4	2.3
Replicate	# Egg laid		Replicate	# Egg laid		R-19	0.8	0.6		R-19	1.9	2.5		R-19	3.2	3.3		R-19	2.5	2.5
R-1	66		R-1	76		R-20	0.9	0.8		R-20	2.3	2.7		R-20	3.1	3.5		R-20	2.6	2.3
R-2	70		R-2	99		R-21	0.9	1		R-21	2.5	2.1		R-21	3	3		R-21	2	2.7
R-3	86		R-3	111		R-22	1	0.6		R-22	2.8	2.5		R-22	3.1	2.7		R-22	2.5	2.5
R-4	126		R-4	27		R-23	1.1	1.1		R-23	2.4	2		R-23	3.4	3.5		R-23	2.6	2.4
R-5	112		R-5	105		R-24	0.9	1		R-24	2.3	1.4		R-24	3.4	3.1		R-24	2.4	2.5
R-6	101		R-6	82		R-25	1	0.9		R-25	2.7	2.2		R-25	3.3	3.4		R-25	2.3	2.4
R-7	89		R-7	115		R-26	1.1	0.7		R-26	2.5	2.4		R-26	3.5	3.3		R-26	2.3	2.3
R-8	86		R-8	129		R-27	1.1	0.9		R-27	2.9	2.2		R-27	3.5	3.4		R-27	2.8	2.5
R-9	100		R-9	102		R-28	0.8	0.9		R-28	2.5	1.9		R-28	3.4	3.2		R-28	2.5	2.4
R-10	109		R-10	22		R-29	1	1		R-29	1.7	1.8		R-29	3.2	3.1		R-29	2.6	2.3
R-11	108		R-11	87		R-30	0.9	0.7		R-30	2.9	2.1		R-30	3.2	3.5		R-30	2.7	2.6
R-12	109		R-12	114		R-31	0.9	1		R-31	1.9	2.2		R-31	3.3	3.6		R-31	2.2	2.7
R-13	129		R-13	113		R-32	1	0.8		R-32	1.6	2.4		R-32	3.4	3.3		R-32	2.3	2.3
R-14	11		R-14	60		R-33	1	0.7		R-33	2.6	2.7		R-33	3.3	3.4		R-33	2.3	2.1
R-15	15		R-15	135		R-34	0.8	0.8		R-34	2.1	2.4		R-34	3.4	3.1		R-34	2.4	2.5
R-16	88		R-16	106		R-35	0.9	0.8		R-35	2.4	2.6		R-35	3.1	3.2		R-35	1.7	2.1
R-17	73		R-17	91		R-36	0.8	0.9		R-36	2.2	2.6		R-36	3.3	3.4		R-36	2.5	2.4
R-18	94		R-18	83		R-37	0.8	0.9		R-37	2	2.5		R-37	3.3	3.2		R-37	2.3	2.7
R-19	123		R-19	0		R-38	1	0.9		R-38	2.6	2.1		R-38	3	3.3		R-38	2.4	2.3
R-20	135		R-20	0		R-39	0.9	0.9		R-39	2.1	2.5		R-39	3.1	3.4		R-39	2.3	2.5
R-21	78		R-21	126		R-40	0.9	0.7		R-40	2.5	2.4		R-40	3.1	3.1		R-40	2.6	2.2
R-22	70		R-22	97		R-41	0.8	1.1		R-41	2.7	2.4		R-41	3.4	3.1		R-41	2.5	2.4
R-23	102		R-23	111		R-42	1.3	1		R-42	3	2.4		R-42	3.1	3.2		R-42	2.4	2.7
R-24	99		R-24	88		R-43	0.7	1.1		R-43	2.4	2.4		R-43	3.4	3.4		R-43	2.6	2.6
R-25	111		R-25	106		R-44	0.8	1.1		R-44	2.6	2.6		R-44	3.2	3.2		R-44	2.2	2.5
R-26	103		R-26	8		R-45	1	0.9		R-45	2.4	2.3		R-45	3.3	3.3		R-45	2.2	2.6
R-27	123		R-27	124		R-46	0.9	0.9		R-46	1.7	2.2		R-46	3.5	3.4		R-46	2.4	2.4
R-28	129		R-28	85		R-47	1.1	0.9		R-47	2.5	2.5		R-47	3.6	3.3		R-47	2.3	2.5
R-29	76		R-29	112		R-48	1	1		R-48	2.3	2.2		R-48	2.9	3.3		R-48	2.6	2.3
R-30	79		R-30	123		R-49	0.9	0.7		R-49	2.3	2.4		R-49	3.4	3.5		R-49	2.2	2.5
R-31	107		R-31			R-50	1.1	0.7		R-50	2.7	2.8		R-50	3.1	3.3		R-50	2.4	2.4
R-32	124		R-32			R-51	1	1		R-51	2.3	2.6		R-51	3	3.1		R-51	2.3	2.6
R-33	111		R-33			R-52	0.9	0.9		R-52	2.5	2.3		R-52	3.1	3.4		R-52	2.7	2.4
R-34	0		R-34			R-53	0.8	0.8		R-53	2.5	2.7		R-53	3.2	3.2		R-53	2.7	2.6
Average	92.4118			87.9		R-54	0.9	1		R-54	2.4	2.7		R-54	3.2	3.3		R-54	2.7	2.8
St deviation	32.5484			38.875		R-55	0.5	0.9		R-55	2.4	2.2		R-55	3.2	3.2		R-55	2.4	2.4
St Error	5.58201			7.09757		R-56	1.2	1.1		R-56	2.6	2.5		R-56	3.5	3.3		R-56	2.2	2.3
						R-57	0.8	0.9		R-57	2.5	2.3		R-57	3.3	3.4		R-57	2.4	2.3
Feeding SkitoSnack to 11th generation Albopictus						R-58	0.9	0.7		R-58	2.4	2.2		R-58	3.2	3.3		R-58	2.6	2.4
						R-59	1	0.8		R-59	2.7	2.4		R-59	3.3	3.3		R-59	2	2.5
Hatch Engorgement						R-60	0.8	0.9		R-60	2.5	2.6		R-60	3	3.2		R-60	2.6	2.5
SS Fed						R-61	1.1	0.8		R-61	2.3	2		R-61	3.5	3.3		R-61	2.7	2.6
Replicate	#Egg	# Larvae	% Hatch	Fraction		R-62	0.8	0.7		R-62	2.2	2.1		R-62	2.9	3.2		R-62	2.4	2
R-1	100	53	53	0.53		R-63	1.1	1		R-63	2.7	2		R-63	3.2	3.2		R-63	2.5	2.2
R-2	100	36	36	0.36		R-64	1	0.9		R-64	2.7	2.2		R-64	3	3.2		R-64	2.3	2.4
R-3	100	72	72	0.72		R-65	1.3	0.9		R-65	2.2	2.2		R-65	3.4	3.4		R-65	2.5	2.5
R-4	100	77	77	0.77		R-66	1.2	0.8		R-66	2.2	2.4		R-66	3.3	3.1		R-66	2.6	2.4
		Average	59.5			R-67	1.1	0.7		R-67	2.1	2.3		R-67	3.2	3		R-67	2.3	2.3
		St deviation	18.7705			R-68	1.3	1		R-68	2.5	2.3		R-68	3.3	3		R-68	2.2	2.6
		St Error	9.38527			R-69	0.9	1.1		R-69	2.5	2		R-69	3	3.1		R-69	2.7	2.5
						R-70	0.9	0.9		R-70	2.4	2.5		R-70	3.1	3.2		R-70	2.3	2.7
						R-71	0.8	0.9		R-71	2.2	2.2		R-71	3.4	3.2		R-71	2.6	2.4
BB Fed						R-72	1.4	1		R-72	2.2	2.1		R-72	3.5	3.1		R-72	2.6	2.6
Replicate	#Egg	# Larvae	% Hatch	Fraction		R-73	1	0.8		R-73	2.7	2.6		R-73	3	3.2		R-73	2.5	2.5
R-1	100	45	45	0.45		R-74	1.2	1		R-74	2.3	1.9		R-74	3.1	3.3		R-74	2.1	2.7
R-2	100	46	46	0.46		R-75	1	1		R-75	2.4	2.8		R-75	3.2	3.2		R-75	2.4	2.4
R-3	100	57	57	0.57		R-76	1.2	0.9		R-76	2.3	2.7		R-76	3	3.3		R-76	2.8	2.6
R-4	100	89	89	0.89		R-77	1	0.9		R-77	2	2.6		R-77	3.1	3.1		R-77	2.5	2.5
		Average	59.25			R-78	0.9	0.9		R-78	2.3	1.6		R-78		3.2		R-78	2.6	2.3
		St deviation	20.5649			R-79	1	1.1		R-79	2.5	2.1		R-79		3.2		R-79	2.2	2.5
		St Error	10.2825			R-80	0.9	0.6		R-80	2.2	1.9						R-80	2.5	2.4
						Average	0.9575	0.8875

## Sheet: Raw data figure 2
Feeding ATMN 4/30/2019
Engorgement Rate
SkitoSnack Fed
Replicate	#Engorge	#unengorge	#Total	%Engorgement
SS R1	23	4	27	85.1852
SS R2	18	1	19	94.7368
SS R3	16	4	20	80
SS R4	20	6	26	76.9231
SS R5	23	0	23	100
SS R6	17	2	19	89.4737
Average				87.7198
St.deviation				7.80147
St.Error				3.18494
Bovine Blood Fed
Replicate	#Engorge	#unengorge	#Total	%Engorgement
BB R1	21	2	23	91.3043
BB R2	24	1	25	96
BB R3	17	6	23	73.913
BB R4	15	3	18	83.3333
BB R5	18	0	18	100
BB R6	16	5	21	76.1905
Average				86.7902
St.deviation				9.68273
St.Error				3.95296
Egg Number
2019-05-05
Skitosnack Fed			Blood Fed
Replicate	Egg Number		Replicate	Egg Number
SS R1	94		BB R1	67
SS R2	70		BB R2	71
SS R3	77		BB R3	61
SS R4	76		BB R4	59
SS R5	59		BB R5	84
SS R6	76		BB R6	110
SS R7	89		BB R7	96
SS R8	56		BB R8	89
SS R9	49		BB R9	94
SS R10	88		BB R10	62
SS R11	62		BB R11	87
SS R12	79		BB R12	68
SS R13	56		BB R13	66
SS R14	93		BB R14	116
SS R15	50		BB R15	87
SS R16	41		BB R16	89
SS R17	68		BB R17	90
SS R18	61		BB R18	91
SS R19	57		BB R19	55
SS R20	80		BB R20	48
SS R21	81		BB R21	85
SS R22	84		BB R22	74
SS R23	39		BB R23	21
SS R24	73		BB R24	79
SS R25	15		BB R25	96
SS R26	45		BB R26	15
SS R27	72		BB R27	114
SS R28	64		BB R28	103
SS R29	83		BB R29	90
SS R30	87		BB R30	62
SS R31	45		BB R31	99
SS R32	73		BB R32	80
SS R33	58		BB R33	59
SS R34	60		BB R34	104
SS R35	84		BB R35	93
SS R36	67		BB R36	36
SS R37	57		BB R37	73
SS R38	72		BB R38	106
SS R39	73		BB R39	60
SS R40	66		BB R40	109
SS R41	68		BB R41	79
SS R42	69		BB R42	71
SS R43	47		BB R43	98
SS R44	62		BB R44	82
SS R45	92		BB R45	99
SS R46	52		BB R46	60
			BB R47	101
Average	66.7174		BB R48	47
St deviation	16.4866		BB R49	77
St Error	8.24329		BB R50	67
			BB R51	78
			BB R52	88
			BB R53	69
			Average	78.566
			St deviation	21.9488
			St Error	3.0149
Hatch Rate
SS Fed
Hatch Rate
Replication	#Egg	#Hatch	Hatch Rate
SS R1	65	55	84.6154
SS R2	60	30	50
SS R3	86	58	67.4419
SS R4	110	46	41.8182
		Average	60.97
		St Deviation	19.0449
		St Error	9.52244
BB Fed
Hatch Rate
Replication	#Egg	#Hatch	Hatch Rate
BB R1	109	77	70.6422
BB R2	111	93	83.7838
BB R3	82	77	93.9024
BB R4	108	105	97.2222
		Average	86.39
		St Deviation	11.9521
		St Error	5.97606
Albopictus Strain
SkitoSnack Fed
Replicate	#Engorge	#unengorge	#Total	%Engorgement
SS R1	24	3	27	88.8889
SS R2	20	9	29	68.9655
SS R3	16	11	27	59.2593
SS R4	15	17	32	46.875
Average				65.9972
ST.deviation				17.7379
ST. Error				8.86895
Bovine Blood Fed
Replicate	#Engorge	#unengorge	#Total	%Engorgement
BB R1	24	12	36	66.6667
BB R2	25	4	29	86.2069
BB R3	13	15	28	46.4286
BB R4	15	3	18	83.3333
Average				70.6589
ST.deviation				18.3069
ST. Error				9.15345
Skitosnack Fed			Blood Fed
Replicate	Egg Number		Replicate	Egg Number
SS R1	89		BB R1	67
SS R2	93		BB R2	94
SS R3	104		BB R3	18
SS R4	91		BB R4	86
SS R5	27		BB R5	57
SS R6	87		BB R6	60
SS R7	92		BB R7	102
SS R8	91		BB R8	35
SS R9	34		BB R9	97
SS R10	64		BB R10	45
SS R11	78		BB R11	70
SS R12	76		BB R12	14
SS R13	78		BB R13	45
SS R14	39		BB R14	92
SS R15	37		BB R15	99
SS R16	14		BB R16	89
SS R17	70		BB R17	104
SS R18	99		BB R18	114
SS R19	55		BB R19	104
SS R20	73		BB R20	59
SS R21	108
SS R22	46		Average	72.55
SS R23	63		St.deviation	29.5025
			St.Error	6.59697
Average	69.913
St.deviation	26.4367
St.Error	5.51244
Skitosnack Fed
Replicate	Egg Number	Larvae Hatch	Hatch Rate
SS R1	100	70	70
SS R2	100	68	68
SS R3	100	32	32
SS R4	100	60	60
Average			57.5
St deviation			17.5404
St Error			8.77021
Blood Fed
Replicate	Egg Number	Larvae Hatch
BB R1	100	63
BB R2	100	78
BB R3	100	61
BB R4	100	53
Average		63.75
St deviation		10.4363
St Error		5.21816

## Sheet: Raw data figure 3
Meal preference assay
	SkitoSnack Raised Mosquito
	Number engorged on SS	Engorge Number on BB	Total	% Engorge on SS	% Engorge on BB	% unfed
Replicate 1	16	7	25	64	28	8
Replicate 2	5	20	26	19.2308	76.9231	3.84615
Replicate 3	9	14	27	33.3333	51.8519	14.8148
Replicate 4	5	16	26	19.2308	61.5385	19.2308
Replicate 5	6	20	30	20	66.6667	13.3333
Replicate 6	6	27	40	15	67.5	17.5
Replicate 7	8	22	30	26.6667	73.3333	0
Replicate 8	7	11	25	28	44	28
Replicate 9	22	9	33	66.6667	27.2727	6.06061
Average				32.4587	55.2318	12.3095
ST deviation				19.459	18.6416	61.8994
St Error				6.87979	6.5908	86.5294
	Bovine Blood Raised Mosquito
	Number engorged on SS	Engorge Number on BB	Total	% Engorge on SS	% Engorge on BB	% unfed
Replicate 1	15	10	26	57.6923	38.4615	3.84615
Replicate 2	5	18	25	20	72	8
Replicate 3	0	26	26	0	100	0
Replicate 4	3	15	21	14.2857	71.4286	14.2857
Replicate 5	1	14	26	3.84615	53.8462	42.3077
Replicate 6	2	32	34	5.88235	94.1176	0
Replicate 7	9	18	38	23.6842	47.3684	28.9474
Replicate 8	11	22	33	33.3333	66.6667	0
Replicate 9	8	20	38	21.0526	52.6316	26.3158
Average				19.9752	66.2801	13.7447
ST deviation				17.6991	20.7477	61.5532
St Error				6.25758	7.33543	86.407

## Sheet:  Raw data figure 3 (Y-tube)
Y-Tube Test for 22nd Generation of Skito snack and Bovine Blood Raised Mosquito
	22nd Generation Skito Snack Raised Mosquitoes
Replicates	Y-chamber	HAND	BLANK	HOLDING	TOTAL	% ATTRACTED
1	0	20	0	0	20	100
2	0	19	0	0	19	100
3	0	21	0	0	21	100
4	0	21	1	0	22	95.4545
Average						98.8636
ST DEV						2.27273
ST Error						1.13636
	22nd Generation Bovine Blood Rasied Mosquitoes
Replicates	Y-chamber	HAND	BLANK	HOLDING	TOTAL	% ATTRACTED
1	0	26	0	0	26	100
2	0	23	0	0	23	100
3	0	21	0	0	21	100
4	0	21	0	0	21	100
Average						100
ST DEV						0
ST Error						0

## Sheet: Raw data figure 4
Flight mill bioassay
SS-M
Replicates	average speed	top speed	sum of rev/s	distance
R1	1.18516	1.705	57.671	27.1768
R2	1.4812	1.959	160.298	75.5386
R3	0.76356	1.566	65.626	30.9255
R4	1.29914	1.608	328.464	154.785
R5	1.28067	1.928	83.279	39.2443
R6	0.79409	2.027	66.802	31.4797
R7	1.8618	2.216	641.734	302.41
R8	1.45387	1.761	202.311	95.3367
R9	1.18116	1.417	159.525	75.1743
R10	1.53672	2.001	159.328	75.0815
R11	0.79786	1.735	103.036	48.5545
R12	0.87021	1.772	68.459	32.2605
R13	1.10256	2.157	158.432	74.6593
R14	1.09558	1.816	142.488	67.1458
R15	1.02127	1.476	180.185	84.9101
R16	1.3721	1.789	155.98	73.5038
R17	1.92239	2.326	689.729	325.027
R18	0.6267	1.743	43.031	20.2779
R19	1.43754	2.284	277.814	130.917
average	1.21493	1.85716	197.063	92.4523
BB-M
Replicates	avg speed	top speed	sum of rev/s	distance
R1	1.32641	1.673	153.209	72.198
R2	1.47725	2.128	360.73	169.99
R3	1.68494	1.947	207.639	97.8475
R4	1.37648	1.864	336.119	158.392
R5	1.20797	1.649	79.107	37.2783
R6	0.8401	1.103	46.992	22.1444
R7	0.60115	0.986	19.957	9.21601
R8	1.32815	1.839	269.366	124.108
R9	0.46554	1.218	16.514	7.78203
R10	0.73485	1.475	38.765	18.2676
R11	1.06394	1.735	66.28	31.2337
R12	0.87853	1.504	58.728	27.6749
R13	0.81736	2.221	119.679	56.3974
average	1.06174	1.64169	136.391	64.0408

## Sheet: Raw data figure 5
Mating competition assay
Sample ID	Well #	Amount	%N	d15N	%C	d13C	C:N	d15N	d13C
Control 39	D3	0.76	5.1575	5.93067	54.8988	-22.3414	10.6445	5.47535	-21.963
Control 40	D4	0.998	5.79937	5.66717	54.7237	-21.5468	9.43614
Control 41	D5	0.762	5.274	5.43846	53.9688	-21.5449	10.233
Control 42	D6	0.954	6.30183	4.95783	55.8229	-21.7428	8.85821
Control 43	D7	1.184	5.12019	5.38259	55.099	-22.3558	10.7611
Control 44	D8	1.058	5.03751	4.19368	53.4269	-22.2462	10.6058
SS d13 BB d15 1	A1	1.06	5.2257	4.31911	54.8127	-17.8074	10.4891
SS d13 BB d15 2	A2	0.626	5.86967	5.35941	51.6484	-11.0395	8.79919
SS d13 BB d15 3	A3	0.88	5.18335	6.09931	55.647	-21.7245	10.7357
SS d13 BB d15 4	A4	0.468	7.29596	5.42581	52.7488	-20.7493	7.22986
SS d13 BB d15 5	A5	0.816	6.01788	18.3341	55.6182	-21.6294	9.24215
SS d13 BB d15 6	A6	0.562	6.31555	5.06956	54.6279	-10.9982	8.64975
SS d13 BB d15 7	A7	0.566	6.61818	6.04661	53.709	-19.8366	8.11537
SS d13 BB d15 8	A8	1.11	5.60495	4.44137	55.9674	-15.3439	9.98536
SS d13 BB d15 9	A9	0.842	6.36067	5.40789	52.7456	-16.05	8.29246
SS d13 BB d15 10	A10	0.552	6.50647	6.67901	55.9638	-21.1039	8.60125
SS d13 BB d15 11	A11	1.194	5.66911	14.7368	56.9036	-22.3817	10.0375
SS d13 BB d15 12	A12	0.638	5.80001	20.2082	51.9153	-21.3393	8.95089
SS d13 BB d15 14	B2	0.846	5.15933	6.77914	54.9764	-21.9234	10.6557
SS d13 BB d15 15	B3	1.18	5.43352	4.71436	54.8394	-17.8285	10.0928
SS d13 BB d15 16	B4	0.706	6.07658	19.6791	53.0094	-21.296	8.72356
SS d13 BB d15 17	B5	0.778	6.08423	6.66637	53.5031	-9.0487	8.79373
SS d13 BB d15 18	B6	0.776	6.43066	4.63004	55.7921	-21.6457	8.67596
SS d13 BB d15 19	B7	0.666	5.82446	6.16045	54.8794	-14.1448	9.42222
SS d15 BB d13 20	B8	1.014	5.9754	5.38681	54.7357	-21.5785	9.16018
SS d15 BB d13 21	B9	1.164	5.1342	5.39946	56.6478	-21.908	11.0334
SS d15 BB d13 22	B10	1.076	5.32915	4.30751	54.7871	-15.6946	10.2806
SS d15 BB d13 23	B11	0.98	5.22132	5.26982	54.9443	-21.9119	10.5231
SS d15 BB d13 24	B12	0.568	6.9638	18.6714	50.5063	-21.0222	7.25269
SS d15 BB d13 25	C1	0.57	6.86242	6.18153	52.1473	-20.6369	7.59896
SS d15 BB d13 26	C2	0.872	6.15115	4.96943	59.0167	-19.3715	9.59442
SS d15 BB d13 27	C3	0.734	6.32723	6.69799	55.8597	-16.0625	8.82846
SS d15 BB d13 28	C4	0.922	5.80876	5.19393	53.6326	-14.8462	9.23305
SS d15 BB d13 29	C5	0.526	8.72426	5.86216	56.0491	-20.4966	6.42451
SS d15 BB d13 30	C6	1.084	5.69293	4.9747	54.7981	-16.2278	9.62565
SS d15 BB d13 31	C7	0.894	5.93982	5.56915	55.4644	-16.2009	9.33773
SS d15 BB d13 32	C8	0.568	7.54436	5.82527	53.3255	-20.218	7.06826
SS d15 BB d13 33	C9	1.104	5.60157	5.46797	56.2754	-21.7841	10.0464
SS d15 BB d13 34	C10	0.576	7.81465	20.6087	53.3812	-20.7195	6.83091
SS d15 BB d13 35	C11	1.042	5.76338	5.47008	54.5529	-21.2883	9.46544
SS d15 BB d13 36	C12	1.15	5.14867	27.4112	54.6634	-22.0243	10.617
SS d15 BB d13 37	D1	0.516	7.02967	6.33436	53.7686	-8.26469	7.64882
SS d15 BB d13 38	D2	1.166	5.53358	14.7906	53.2794	-21.8389	9.62838
Longitivity of the skito-snack raised mosquito when irradiated with 50 Gy
Note: Individual replictes had 25 mosquitoes on it in the beginning.
		Number of mosquitoes that are Alive in the cage
Satred at 04/15/2018	Day 0	Day 1	Day 2	Day 3	Day 4	Day 5	Day 6	Day 7	Day 8	Day 9	Day 10	Day 11	Day 12	Day 13	Day 14	Day 15	Day 16	Day 17	Day 18	Day 19	Day 20	Day 21	Day 22	Day 23	Day 24	Day 25	Day 26	Day 27	Day 28	Day 29	Day 30	Day 31	Day 32	Day 33	Day 34	Day 35	Day 36	Day 37	Day 38	Day 39	Day 40	Day 41	Day 42	Day 43	Day 44	Day 45	Day 46	Day 47	Day 48
Blood raised irradiated (R1)	25	25	25	25	25	25	25	25	25	25	25	25	25	25	25	25	25	25	25	25	25	25	25	25	25	25	25	25	25	25	25	25	25	25	25	23	23	23	22	20	20	19	19	18	18	18	17	15	13
Blood raised irradiated (R2)	25	25	25	25	25	25	25	25	25	25	25	25	25	25	25	25	25	25	25	25	25	25	25	25	25	25	25	24	24	24	24	24	22	22	22	20	19	19	19	19	19	18	18	18	18	17	16	18	15
Blood raised irradiated (R3)	25	25	25	25	25	25	25	24	24	24	23	23	23	23	23	23	23	23	23	23	23	23	23	23	23	23	23	23	23	23	22	22	20	19	19	19	18	18	18	18	18	17	17	16	16	15	14	12	11
Average	25	25	25	25	25	25	25	24.6667	24.6667	24.6667	24.3333	24.3333	24.3333	24.3333	24.3333	24.3333	24.3333	24.3333	24.3333	24.3333	24.3333	24.3333	24.3333	24.3333	24.3333	24.3333	24.3333	24	24	24	23.6667	23.6667	22.3333	22	22	20.6667	20	20	19.6667	19	19	18	18	17.3333	17.3333	16.6667	15.6667	15	13
ST DEV	0	0	0	0	0	0	0	0.57735	0.57735	0.57735	1.1547	1.1547	1.1547	1.1547	1.1547	1.1547	1.1547	1.1547	1.1547	1.1547	1.1547	1.1547	1.1547	1.1547	1.1547	1.1547	1.1547	1	1	1	1.52753	1.52753	2.51661	3	3	2.08167	2.64575	2.64575	2.08167	1	1	1	1	1.1547	1.1547	1.52753	1.52753	3	2
St Error	0	0	0	0	0	0	0	0.333333	0.333333	0.333333	0.666667	0.666667	0.666667	0.666667	0.666667	0.666667	0.666667	0.666667	0.666667	0.666667	0.666667	0.666667	0.666667	0.666667	0.666667	0.666667	0.666667	0.57735	0.57735	0.57735	0.881917	0.881917	1.45297	1.73205	1.73205	1.20185	1.52753	1.52753	1.20185	0.57735	0.57735	0.57735	0.57735	0.666667	0.666667	0.881917	0.881917	1.73205	1.1547
Blood raised control (R1)	25	25	25	25	25	25	25	25	25	25	25	25	25	25	25	25	25	25	25	25	25	25	25	24	24	24	24	24	24	24	24	24	23	23	23	22	22	22	20	18	18	17	17	15	14	14	14	13	13
Blood raised control (R2)	25	25	25	25	25	25	25	25	25	25	25	25	25	25	25	25	25	25	25	25	25	25	24	24	24	24	24	24	24	24	24	24	23	22	22	22	21	21	19	19	19	19	19	18	18	18	17	17	16
Blood raised control (R3)	25	25	25	25	25	25	25	25	25	25	25	25	25	25	25	25	25	25	25	25	25	25	25	25	25	25	25	25	25	25	25	25	25	25	25	25	25	23	20	20	20	20	20	20	20	18	16	14	10
Average	25	25	25	25	25	25	25	25	25	25	25	25	25	25	25	25	25	25	25	25	25	25	24.6667	24.3333	24.3333	24.3333	24.3333	24.3333	24.3333	24.3333	24.3333	24.3333	23.6667	23.3333	23.3333	23	22.6667	22	19.6667	19	19	18.6667	18.6667	17.6667	17.3333	16.6667	15.6667	14.6667	13
ST DEV	0	0	0	0	0	0	0	0	0	0	0	0	0	0	0	0	0	0	0	0	0	0	0.57735	0.57735	0.57735	0.57735	0.57735	0.57735	0.57735	0.57735	0.57735	0.57735	1.1547	1.52753	1.52753	1.73205	2.08167	1	0.57735	1	1	1.52753	1.52753	2.51661	3.05505	2.3094	1.52753	2.08167	3
St Error	0	0	0	0	0	0	0	0	0	0	0	0	0	0	0	0	0	0	0	0	0	0	0.333333	0.333333	0.333333	0.333333	0.333333	0.333333	0.333333	0.333333	0.333333	0.333333	0.666667	0.881917	0.881917	1	1.20185	0.57735	0.333333	0.57735	0.57735	0.881917	0.881917	1.45297	1.76383	1.33333	0.881917	1.20185	1.73205
Skito Snack irradiated (R1)	25	25	25	25	25	25	25	25	25	25	25	25	25	25	25	24	24	24	24	24	24	24	24	24	24	24	24	24	24	24	24	24	23	23	23	22	21	21	19	19	19	19	19	19	19	18	17	16	15
Skito Snack irradiated (R2)	25	24	24	23	23	23	23	23	23	23	23	23	23	23	23	23	23	23	23	23	23	23	23	23	23	23	23	23	23	23	23	23	23	22	22	21	21	21	20	20	19	19	19	19	19	19	19	18	16
Skito Snack irradiated (R3)	25	25	25	25	24	24	24	24	23	23	23	23	22	22	22	22	22	22	22	22	22	22	22	22	22	22	22	22	22	22	22	22	22	22	22	22	22	19	19	19	19	19	19	19	19	18	18	17	15
Average	25	24.6667	24.6667	24.3333	24	24	24	24	23.6667	23.6667	23.6667	23.6667	23.3333	23.3333	23.3333	23	23	23	23	23	23	23	23	23	23	23	23	23	23	23	23	23	22.6667	22.3333	22.3333	21.6667	21.3333	20.3333	19.3333	19.3333	19	19	19	19	19	18.3333	18	17	15.3333
ST DEV	0	0.57735	0.57735	1.1547	1	1	1	1	1.1547	1.1547	1.1547	1.1547	1.52753	1.52753	1.52753	1	1	1	1	1	1	1	1	1	1	1	1	1	1	1	1	1	0.57735	0.57735	0.57735	0.57735	0.57735	1.1547	0.57735	0.57735	0	0	0	0	0	0.57735	1	1	0.57735
St Error	0	0.288675	0.288675	0.57735	0.5	0.5	0.5	0.5	0.57735	0.57735	0.57735	0.57735	0.763763	0.763763	0.763763	0.5	0.5	0.5	0.5	0.5	0.5	0.5	0.5	0.5	0.5	0.5	0.5	0.5	0.5	0.5	0.5	0.5	0.288675	0.288675	0.288675	0.288675	0.288675	0.57735	0.288675	0.288675	0	0	0	0	0	0.288675	0.5	0.5	0.288675
Skito snack control (R1)	25	25	25	25	25	25	25	25	25	25	25	25	25	25	25	25	25	25	25	25	25	25	25	25	25	25	25	25	25	25	25	25	24	24	24	24	24	23	22	21	21	19	19	19	19	19	19	16	13
Skito snack control (R2)	25	25	25	25	25	25	25	25	25	25	25	25	25	25	25	25	25	25	25	25	25	25	25	24	24	24	24	24	24	24	24	24	23	23	23	22	22	22	21	20	20	20	20	19	19	19	19	17	16
Skito snack control (R3)	25	25	25	25	25	25	25	25	25	25	24	24	24	24	24	24	24	24	24	24	24	24	24	24	24	24	24	24	24	24	24	24	23	23	23	23	23	23	22	21	21	20	20	20	20	19	19	19	17
Average	25	25	25	25	25	25	25	25	25	25	24.6667	24.6667	24.6667	24.6667	24.6667	24.6667	24.6667	24.6667	24.6667	24.6667	24.6667	24.6667	24.6667	24.3333	24.3333	24.3333	24.3333	24.3333	24.3333	24.3333	24.3333	24.3333	23.3333	23.3333	23.3333	23	23	22.6667	21.6667	20.6667	20.6667	19.6667	19.6667	19.3333	19.3333	19	19	17.3333	15.3333
ST DEV	0	0	0	0	0	0	0	0	0	0	0.57735	0.57735	0.57735	0.57735	0.57735	0.57735	0.57735	0.57735	0.57735	0.57735	0.57735	0.57735	0.57735	0.57735	0.57735	0.57735	0.57735	0.57735	0.57735	0.57735	0.57735	0.57735	0.57735	0.57735	0.57735	1	1	0.57735	0.57735	0.57735	0.57735	0.57735	0.57735	0.57735	0.57735	0	0	1.52753	2.08167
St Error	0	0	0	0	0	0	0	0	0	0	0.288675	0.288675	0.288675	0.288675	0.288675	0.288675	0.288675	0.288675	0.288675	0.288675	0.288675	0.288675	0.288675	0.288675	0.288675	0.288675	0.288675	0.288675	0.288675	0.288675	0.288675	0.288675	0.288675	0.288675	0.288675	0.5	0.5	0.288675	0.288675	0.288675	0.288675	0.288675	0.288675	0.288675	0.288675	0	0	0.763763	1.04083
Longitivity of the skito-snack raised mosquito when irradiated with 50 Gy
		Pecentage Alive
	Day 0	Day 1	Day 2	Day 3	Day 4	Day 5	Day 6	Day 7	Day 8	Day 9	Day 10	Day 11	Day 12	Day 13	Day 14	Day 15	Day 16	Day 17	Day 18	Day 19	Day 20	Day 21	Day 22	Day 23	Day 24	Day 25	Day 26	Day 27	Day 28	Day 29	Day 30	Day 31	Day 32	Day 33	Day 34	Day 35	Day 36	Day 37	Day 38	Day 39	Day 40	Day 41	Day 42	Day 43	Day 44	Day 45	Day 46	Day 47	Day 48
Blood raised irradiated	100	100	100	100	100	100	100	98.6667	98.6667	98.6667	97.3333	97.3333	97.3333	97.3333	97.3333	97.3333	97.3333	97.3333	97.3333	97.3333	97.3333	97.3333	97.3333	97.3333	97.3333	97.3333	97.3333	96	96	96	94.6667	94.6667	89.3333	88	88	82.6667	80	80	78.6667	76	76	72	72	69.3333	69.3333	66.6667	62.6667	60	52
Blood raised control	100	100	100	100	100	100	100	100	100	100	100	100	100	100	100	100	100	100	100	100	100	100	98.6667	97.3333	97.3333	97.3333	97.3333	97.3333	97.3333	97.3333	97.3333	97.3333	94.6667	93.3333	93.3333	92	90.6667	88	78.6667	76	76	74.6667	74.6667	70.6667	69.3333	66.6667	62.6667	58.6667	52
Skito Snack irradiated	100	98.6667	98.6667	97.3333	96	96	96	96	94.6667	94.6667	94.6667	94.6667	93.3333	93.3333	93.3333	92	92	92	92	92	92	92	92	92	92	92	92	92	92	92	92	92	90.6667	89.3333	89.3333	86.6667	85.3333	81.3333	77.3333	77.3333	76	76	76	76	76	73.3333	72	68	61.3333
Skito snack control	100	100	100	100	100	100	100	100	100	100	98.6667	98.6667	98.6667	98.6667	98.6667	98.6667	98.6667	98.6667	98.6667	98.6667	98.6667	98.6667	98.6667	97.3333	97.3333	97.3333	97.3333	97.3333	97.3333	97.3333	97.3333	97.3333	93.3333	93.3333	93.3333	92	92	90.6667	86.6667	82.6667	82.6667	78.6667	78.6667	77.3333	77.3333	76	76	69.3333	61.3333
[truncated: 49 more columns]

## Sheet: Raw data figure 6
Feeding modified meal to the bed bug					(5th Instar nymph)
ENGORGEMENT
Blood fed
Replication	# engorged	# Ungorged	Total	Percent engorgement
BB R1	9	17	26	34.6154
BBR2	22	3	25	88
BBR3	18	7	25	72
			Average	64.8718
			ST Deviation	27.3969
			St Error	15.8176
Negative control
ATP+PBS	# engorged	# Ungorged	Total	Percent engorgement
PBS R1	22	3	25	88
PBS R2	24	1	25	96
PBS R3	25	0	25	100
			Average	94.6667
			ST Deviation	6.1101
SkitoSnack Meal
Replication	# engorged	#partial	# Ungorged	Total	Percent engorgement
SS R1	2	7	6	15	13.3333
SS R2	4	6	6	16	25
SS R3	1	7	7	15	6.66667
				Average	15
				ST Deviation	9.27961
				St Error	5.35758
Molting
Blood fed
Replication	# molted	# Not Molted	Total	Percent molted
BB R1	20	3	23	86.9565
BBR2	14	4	18	77.7778
BBR3	14	4	18	77.7778
			Average	80.8374
			ST Deviation	5.29935
			St Error	3.05958
ATP+PBS
Replication	# molted to adult	# Not Molted	Total	Percent molted
SS R1	0	22	22	0
SS R2	0	24	24	0
SS R3	0	22	22	0
			Average	0
			ST Deviation	0
			St Error	0
SkitoSnack
Replication	# molted to adult	# Not Molted	Total	Percent molted
SS R1	0	25	25	0
SS R2	1	14	15	6.66667
SS R3	1	14	15	6.66667
			Average	4.44444
			ST Deviation	3.849
			St Error	2.22222
Mortality
Blood fed
Total nymphs	# Dead ( 1 week)
23	0
18	0
18	0
ATP+PBS
Total nymphs	# Dead ( 1 week)
22	10
24	20
22	14
SkitoSnack
Total nymphs	# Dead ( 1 week)
25	1
15	2
15	1

## Sheet: Statistics for figure 1
Statistics for Figure 1
Percent Engorgement
Comparison group	P-value	Summary	Statistical test	Normality test wilk shapiro test	n1	n2	U
Liverpool SkitoSnack vs. Liverpool blood	0.8857	ns	Mann-Whitney U test		4	4	7
Rock SkitoSnack vs. Rock blood	0.8286	ns	Mann-Whitney U test	Did not pass	4	4	7
UGAL F0 SkitoSnack vs. UGAL F0 blood	0.6905	ns	Mann-Whitney U test		5	5	10
UGAL F30 SkitoSnack vs. UGAL F30 blood	>0.9999	ns	Mann-Whitney U test		5	5	12
Egg number
Comparison group	P-value	Summary	Statistical test	Normality test wilk shapiro test	n1	n2	U
Liverpool SkitoSnack vs. Liverpool blood	0.0042	**	Mann-Whitney U test		28	23	173
Rock SkitoSnack vs. Rock blood	0.1732	ns	Mann-Whitney U test	Did not pass	32	35	451
UGAL F0 SkitoSnack vs. UGAL F0 blood	0.0011	**	Mann-Whitney U test		23	22	113
UGAL F30 SkitoSnack vs. UGAL F30 blood	0.3397	ns	Mann-Whitney U test		23	23	220.5
Hatch Rate
Comparison group	P-value	Summary	Statistical test	Normality test wilk shapiro test	n1	n2	U
Liverpool SkitoSnack vs. Liverpool blood	0.4857	ns	Mann-Whitney U test		4	4	5
Rock SkitoSnack vs. Rock blood	0.4857	ns	Mann-Whitney U test	Did not pass	4	4	5
UGAL F0 SkitoSnack vs. UGAL F0 blood	0.0286	*	Mann-Whitney U test		4	4	0
UGAL F30 SkitoSnack vs. UGAL F30 blood	0.1143	ns	Mann-Whitney U test		4	4	2
Body weight of SkitoSnack and blood raised Ae.aegypti			Normality test wilk shapiro test
Kruskal-Wallis test
P value	<0.0001
Number of goups	4		Did not pass
Kruskal-Wallis statistics	226.1
Dunn's multiple comparisons test
Groups	P Value	Summary	n1	n2
SS/male vs. BB/male	>0.9999	ns	80	60
SS/male vs. SS/Female	<0.0001	****	80	80
SS/male vs. BB/female	<0.0001	****	80	80
BB/male vs. SS/Female	<0.0001	****	60	80
BB/male vs. BB/female	<0.0001	****	60	80
SS/Female vs. BB/female	>0.9999	ns	80	80
Wing length SkitoSnack and blood raised Ae.aegypti			Normality test wilk shapiro test
Kruskal-Wallis test
P value	<0.0001
Number of goups	4		Did not pass
Kruskal-Wallis statistics	300
Dunn's multiple comparisons test
Groups	P Value	Summary	n1	n2
SS/male vs. BB/male	>0.9999	ns	80	60
SS/male vs. SS/Female	<0.0001	****	80	80
SS/male vs. BB/female	<0.0001	****	80	80
BB/male vs. SS/Female	<0.0001	****	60	80
BB/male vs. BB/female	<0.0001	****	60	80
SS/Female vs. BB/female	>0.9999	ns	80	80

[truncated: 4 more sheets: statistics for figure 2, statistics for figure 3, Statistics for figure 4, statistics for figure 5]
